# Supplementary material for: Eurasian spruce bark beetle detects lanierone using a highly expressed specialist odorant receptor, present in several functional sensillum types
Source: BMC Biol. 2024 Nov 20;22:266. doi: 10.1186/s12915-024-02066-x (PMC11577813; doi:10.1186/s12915-024-02066-x)
Supplement: Supplementary file 2 — Additional file 2. Raw data from HEK cell recordings with ItypOR36, single sensillum recordings, laboratory bioassays, and field trapping experiments. [file 12915_2024_2066_MOESM2_ESM.xlsx]

## Sheet: HEK screening & dose response
Additional file 2, Supplementary Data. Data from HEK cell assays with ItypOR36.
Receptor	Assay	Result figure
ItypOrco/ItypOR36	Screening	Fig. 1A		Plate (biological replicate)	1	1	1	2	2	2	3	3	3	1	1	1	2	2	2	3	3	3
				Induction	No	No	No	No	No	No	No	No	No	Yes	Yes	Yes	Yes	Yes	Yes	Yes	Yes	Yes
				Compound (30 µM)	Response (% ∆ fluorescence)
			1	VUAA1	2.9737	1.37086	0.60899	1.71484	0.875587	1.72444	2.20549	2.46464	2.01168	17.5832	17.2374	13.6791	12.1992	12.8761	10.8993	14.9679	10.8641	10.5169
			2	(-)-(4S)-cis-Verbenol	-0.893189	-2.49435	0.318411	0.0291957	0.187392	0.20335	1.45599	0.430482	1.07516	-1.0791	0.140739	0.398518	0.393605	-0.856164	-2.68324	-0.927302	0.491476	1.00345
			3	(-)-trans-Verbenol	1.84588	-0.649893	0.00941531	-0.443887	-0.309119	-0.626039	0.553593	0.569607	0.148219	-0.816616	0.389199	-1.07008	-0.0958313	-1.40477	-0.504501	-1.04258	-0.973236	0.480142
			4	(-)-Verbenone	0.299821	-0.966346	1.35008	0.985915	1.39959	0.324931	0.61939	1.26714	0.719463	0.120575	0.206393	0.0340815	-0.367647	1.22262	-0.462144	-0.360565	-0.497565	-0.0628272
			5	(±)-Ipsdienol	-1.46152	0.397018	-0.434168	0	1.25261	-1.09767	-0.915999	-2.01812	-2.39009	-1.81749	-0.916595	-0.750289	1.41221	2.36962	0.116692	-1.93156	0.227069	-0.195192
			6	(±)-Ipsenol	2.48215	-0.127189	1.13834	-0.126935	1.89583	1.22383	1.27785	-2.00205	0.744664	-0.242319	0.677319	-1.20633	-0.162183	0.0951746	0.492947	0.640725	-0.289855	1.16791
			7	Amitinol	0.988113	-1.62942	0.182113	-0.963534	-0.479808	-0.979758	-0.157643	-0.828817	0.0729623	-0.631528	1.62226	-2.6926	-0.564349	-0.381829	-0.316424	0.32151	-0.602631	1.99108
			8	E-Myrcenol	-0.107817	1.52942	2.34409	-0.753414	-0.38896	-0.760898	0.204971	-0.66449	-0.91772	-0.0769611	-1.032	0.347637	-1.19472	1.34174	-1.37245	0.200738	-1.01057	-1.51623
			9	(±)-Myrtenol	-0.448646	-0.646358	-0.00539782	0.870336	-0.129373	-1.47998	1.68151	0.34282	1.28024	-0.668116	-0.728259	0.956292	0.368631	0.86246	0.469296	1.0999	0.879917	1.65135
			10	2-Methyl-3-buten-2-ol	-1.44969	-0.0578536	1.45145	2.83517	0.778114	1.03083	0.469558	2.14008	1.32612	0.443427	0.0579878	-1.17364	1.47722	-0.939106	-1.16063	0.386287	0.402068	-0.23836
			11	Lanierone	-1.14134	1.79953	0.590798	1.6044	1.31564	3.7884	1.9928	-0.8789	-1.1301	36.154	34.3677	33.7913	24.8727	24.7729	21.6575	40.1456	36.7086	42.6118
			12	(±)-Frontalin	-1.12077	1.38133	-0.892014	-1.13468	0.520773	-1.26582	-0.228286	-0.021889	0.0763609	-1.40477	0.462151	0.372032	1.36082	1.99481	-1.34514	-1.85017	-0.926478	0.653807
			13	(±)-exo-Brevicomin	2.00729	2.223	1.92771	-0.312132	0.615682	0.86119	1.56462	-2.37164	-0.371845	1.222	-1.46049	0.529021	0.508439	-2.00602	0.059268	0.0647598	-1.33462	1.29182
			14	(±)-Chalcogran	2.19333	1.0053	0.298597	-0.980196	-0.0457782	-0.138221	1.91967	-0.552981	0.772546	0.725281	-0.233861	0.615114	0.972753	-0.157624	0.171579	-0.275921	0.768434	1.67633
			15	(5S,7S)-trans-Conophthorin	0.396865	0.86741	-2.58809	0.636616	1.10782	1.1555	-0.389515	-1.56632	1.82055	0.903495	0.5667	-0.278008	-1.1817	0.770322	-1.22234	0.358385	-0.2696	0.904588
			16	(±)-Camphor	-2.61974	-2.98579	-3.80129	0.623283	2.06634	-0.909478	0.296085	0.51203	-0.376617	-3.08314	-2.36871	-1.9612	0.378482	0.504255	0.364001	1.6654	1.53671	-0.494757
			17	(-)-Pinocamphone	1.36742	2.80221	-0.725985	-0.63551	1.10862	-0.133668	0.0796892	1.37977	1.25444	1.70854	-1.64333	1.00481	0.179574	-0.528268	-0.446025	1.2227	1.86438	-0.863641
			18	(+)-Pinocamphone	1.80537	1.30768	-0.26232	-2.03617	-0.312753	-0.750888	-1.2724	-0.285242	1.53297	2.85178	-0.64695	1.40001	-0.490832	1.17997	1.86487	-1.42019	-0.169095	0.269246
			19	(+)-Isopinocamphone	0.370468	3.34641	0.774043	-0.484925	-1.45759	1.13761	0.971722	2.34637	-0.728676	6.28322	2.82444	0.562641	2.15966	0.407952	-1.02367	0.715497	-0.949972	1.4495
			20	(-)-Isopinocamphone	2.90553	1.79253	4.11939	-0.639626	2.46174	-0.421941	0.0857265	1.20739	1.19949	2.47183	1.90239	4.2975	-0.134855	-0.323625	-0.696079	2.44814	1.54259	2.72803
			21	(±)-Carvone	-3.67293	-0.296988	-0.646803	-1.01738	0.740973	1.61775	1.07503	1.43226	0.206724	-5.24134	-5.19315	-1.94513	0.710205	-0.330455	2.548	-0.947867	-0.0808364	-0.205058
			22	Citral (E/Z mix)	-0.199109	-1.44113	0.38245	0.748358	-0.190437	0.187833	1.11403	-1.0879	-0.55304	0.690156	-0.0766636	-0.611424	-0.443276	0.52356	3.28363	0.99872	-0.41775	-1.27979
			23	1,8-Cineole	0.472342	0.359151	0.715392	-0.140598	1.7275	0.832399	0.857064	0.296524	-1.3118	0.97533	-1.60872	-0.223928	1.20913	-0.623	-2.45703	-0.800042	-0.318128	-1.23328
			24	(+)-trans-4-Thujanol	-0.228758	1.24427	0.0106855	1.4472	2.95613	3.19393	1.30008	-0.158401	2.30454	2.4989	0.686001	0.70784	0.47602	-0.305554	0.396575	-0.601844	1.90578	0.667255
			25	(+)-3-Carene	1.41161	1.16118	2.71351	3.20144	1.53313	2.35688	0.50781	1.61957	-1.03676	1.49997	0.346685	-0.761766	-1.24782	-0.65337	2.26126	-0.0545256	0.732917	0.712038
			26	Myrcene	0.0312712	1.03671	-0.0842815	2.80176	0.163037	1.45139	-0.0824312	0.244565	0.467465	-0.783483	1.24407	2.04169	0.167031	0.209406	2.92309	2.01167	0.249404	0.403855
			27	(+)-α-Pinene	4.81609	5.33517	5.45541	-2.50145	-0.281089	-2.31464	0.106287	1.30192	-0.073383	3.6785	2.67076	2.92037	-2.56652	-2.81469	-0.584795	-1.13217	0.316941	0.805362
			28	(-)-α-Pinene	0.135554	1.60016	0.0293183	2.37476	0.673334	0.0691768	0.108893	-0.96636	2.53662	0.620937	-1.42071	-0.212376	1.26265	1.05315	0.34774	0.459054	0.300903	-0.496654
			29	(-)-β-Pinene	1.78396	0.351799	0.158447	-1.41607	-0.677849	0.191861	1.77091	-1.02279	-0.109936	0.26433	-0.372951	-0.479953	-0.730943	0.193335	1.07127	0.423816	-0.192869	0.316823
			30	p-Cymene	-0.983335	-0.872693	-0.673383	2.82132	-1.03674	0.428266	0.506106	-0.160906	-1.18288	-0.0426394	-0.00536596	-0.500053	0.704067	1.79928	1.41328	0.875095	-0.6124	-1.13649
			31	(-)-Limonene	-0.0927239	2.31491	0.881446	0.41438	-0.0793567	-1.95127	-1.20201	0.683501	1.46184	0.983408	-0.264134	1.24593	1.63865	1.94608	-0.326728	0.245546	-0.6332	0.104296
			32	(±)-Camphene	1.22454	-1.72856	0.396539	1.38414	-1.2387	0.809626	-1.30984	2.79032	0.160538	0.277597	2.68199	0.86253	0.753242	-1.77896	-2.21031	-0.249291	-0.117348	-1.44871
			33	Terpinolene	0.606219	0.712639	-0.956913	0.301294	-0.391241	1.72485	1.19555	0.359653	0.34079	0.818262	0.864507	0.836888	-0.726378	2.1004	0.0990849	1.13649	1.1525	1.81256
			34	γ-Terpinene	-2.31278	-2.62516	-1.89269	1.71929	2.51572	-0.477891	-0.35695	0.076286	1.21349	-7.963	-3.047	-2.76498	0.991428	1.55807	0.457857	-0.196203	0.115316	0.537634
			35	(±)-Sabinene	1.43907	0.724766	0.931177	1.81014	0.582945	3.1614	0.756991	-1.44799	1.15314	2.24153	-0.702349	-1.15921	2.17329	1.79257	-0.771961	2.24027	-0.800772	0.890449
			36	1-Hexanol	-0.384293	0.343238	0.0808081	0.812261	0.283915	0.572976	-1.04215	-1.39809	0.485514	-1.70698	0.626975	-0.57443	-1.622	0.579012	0.238169	-0.820529	-0.301887	0.378542
			37	Z3-Hexenol	-0.117901	-1.1472	2.22837	0.63132	1.68294	-1.4028	-1.07785	-0.964038	-0.146636	-0.0739208	2.24963	1.38445	0.743513	-1.98602	1.29324	0.299337	0.757825	-1.78245
			38	E2-Hexenol	-1.60565	0.305668	0.06822	-0.242445	-2.86004	0.183171	0.33639	-0.20641	1.06739	-0.770279	0.0627845	-1.69364	-0.908078	-4.05051	1.47985	0.802298	0.775862	1.52048
			39	Z2-Hexenol	1.03893	2.15782	-0.208409	0.721195	1.86325	-0.964375	0.524762	1.87735	0.448505	-0.361691	1.37694	-0.219367	-0.741889	-0.827063	0.97808	2.16636	-0.46284	1.11021
			40	E3-Hexenol	1.7219	-0.360615	0.461259	0.385706	2.17619	1.85997	-0.570199	1.78797	0.551937	1.55509	-0.880802	-1.45873	1.92878	0.163555	0.0459453	0.940456	3.19108	0.309161
			41	E2-Hexenal	0.152503	1.46652	0.673052	-0.200631	-0.0858664	0.434633	0.0815306	0.925977	0.254343	0.40829	-0.940748	-0.843259	2.41446	0.98882	-0.739946	-0.655174	0.0431593	-0.955243
			42	Hexanal	0.49948	2.28586	0.698353	2.53194	1.94388	-0.607513	0.0107043	1.76077	-1.06476	-0.748787	0.240436	-0.259864	-0.107936	0.0622102	0.692474	0.0957651	1.38234	-0.712005
			43	3-Methylbutyl acetate	-1.61547	-0.315806	1.12652	-0.337189	-0.323287	0.928283	-0.89162	0.056554	-1.52392	-0.449799	0.30953	-1.09996	-0.223006	1.63597	1.27933	0.594972	1.17847	-0.74337
			44	(±)-2-Methylbutyl acetate	1.50131	0.588839	0.704832	0.270214	-1.42768	-0.00512059	2.08229	0.455937	1.74706	-0.0934191	-0.652985	1.68618	0.0813421	-1.48183	-0.939016	2.54093	-0.3784	-0.1276
			45	3-Methyl-1-butanol	1.57714	1.83496	1.14516	0.305351	-0.387617	1.97861	2.7436	2.97294	2.32913	-0.249841	0.0688888	1.59683	-0.0717728	0.336878	-1.42159	2.24403	0.079902	-0.523671
			46	(±)-2-Methyl-1-butanol	0.926171	-0.0848536	-0.0530166	1.53493	1.52975	1.56027	-0.00540979	-1.89696	1.23538	2.10504	0.715383	1.136	-1.21825	1.33017	0.468011	0.665141	1.6144	-3.34898
			47	(±)-3-Octanol	-0.673664	-2.31694	0.469393	-0.229697	-1.09552	-0.739846	-0.836578	-0.582805	-0.916614	-0.0294724	0.196396	0.453659	-0.152952	0.658887	-0.252232	-0.478771	0.543098	0.726108
			48	(±)-1-Octen-3-ol	0.52879	-0.790321	0.918069	0.583371	-1.17958	-0.578153	1.32429	0.847181	-0.163874	-0.618035	-0.454568	1.70404	-1.0152	0.630026	-0.632201	-1.57468	-0.985196	-1.46825
			49	4-Ethylguaiacol	-0.243931	-0.644556	1.30802	0.0619335	0.841919	1.66931	-0.840929	-0.924545	-0.374251	0.630694	1.6129	-0.233891	1.35724	2.84721	-0.380648	0.245966	0.0292241	-1.53772
			50	4-Vinyl anisole	1.41341	0.673644	-0.268593	1.28837	-1.32751	0.493567	0.754492	0.316237	-1.48844	0.330827	-0.16	-0.124903	1.22497	0.579438	-0.739098	1.44427	0.204092	0.677068
			51	4-Methyl anisole	3.02806	0.484856	-0.42824	-0.365935	2.32049	-0.394554	-0.345345	-0.940517	-0.0149046	0.940924	1.87601	-1.35072	-1.19764	-1.02459	-0.0384785	-1.82859	0.222706	-1.614
			52	Anisole	-2.87701	1.7814	0.674707	-0.747384	1.4625	-0.157182	2.10568	1.32018	0.327934	0.996888	-0.132794	-0.447111	-1.39294	0.167197	-0.468767	1.11511	1.00503	-1.58676
			53	3,4-Dimethoxytoluene	-0.708058	-0.647797	0.194266	0.75653	1.14873	0.398602	-2.7842	-2.20738	-2.37776	0.850634	1.6846	-0.543089	-0.253919	-0.784399	0.185331	-1.36041	-1.99448	-2.24167
			54	Eugenol methyl ether	2.52549	0.602908	1.39186	-0.675933	2.48587	0.738889	1.908	0.181881	3.24181	-0.906431	0.505823	0.258261	0	-0.950829	0.0493583	-0.468773	-1.38631	-0.0534889
			55	Toluene	-0.993571	1.42172	0.209005	-0.233912	0.975285	0.181498	-0.233078	-0.914886	-2.06311	-0.464091	-0.562184	-0.453502	-0.845666	0.530831	0.577499	-0.632002	-1.7285	-0.795926
			56	Estragole	0.0156863	2.26098	-0.365699	2.28918	2.58413	1.40203	-0.0221349	0.0555185	0	0.518835	-0.349368	0.879906	1.29648	1.10091	0.303951	-0.524934	0.625559	-0.446526
			57	2-Phenylethanol	1.00641	0.265449	-0.462274	2.09574	0.313972	-1.06093	2.42856	-1.55223	2.05387	-0.497486	-0.523999	0.856623	-0.328378	1.28758	1.25053	2.83631	0.629037	0.353774
			58	2-Phenethyl acetate	1.30193	1.75011	0.6362	-0.157249	0.746191	-0.847458	-0.286533	0.790019	2.32711	1.80204	1.44666	1.00739	0.734419	0.866247	-1.50864	-0.390082	-0.275847	-0.332761
			59	Geranylacetone	4.54618	2.91154	4.33676	-1.62939	1.75905	2.18739	0.994046	1.79058	0.229358	3.5775	5.5164	3.32226	-0.836587	2.19148	-0.116923	1.04953	-0.720021	0.0155569
			60	Geranyl acetate	-4.12278	-3.51082	-2.42816	0.378926	2.77134	-0.241889	1.14301	3.32907	4.14799	-4.44929	-3.32786	-2.08445	0.598216	0.27972	-2.67311	0.262341	2.13486	1.19576
			61	Styrene	-1.56655	-0.0106067	0.00530166	-1.33375	1.12145	0.815851	0.698413	-0.097487	1.05356	4.7895	1.93418	1.55932	-1.07745	1.34117	-1.14068	-2.28428	0.592454	-0.890727
			62	Benzaldehyde	1.99596	0.903418	1.69031	1.4797	-0.102959	-0.445604	-0.841808	-0.604937	1.05386	1.62718	-0.73703	1.06345	0.925824	1.14936	-0.218269	2.39806	0.597236	-0.557007
			63	Benzyl acetate	-0.772691	-0.922783	-0.0212067	-2.26096	1.27395	1.04804	-0.606356	-1.5369	-0.450499	0.0531576	1.10752	3.28475	0.522585	-0.644474	1.12539	0.0805845	-2.18021	-0.824819
			64	Acetophenone	1.74636	0.633102	-0.416742	2.39037	-1.38982	-0.767648	-0.2499	1.70027	-1.60095	0.506538	2.09389	1.42435	0.609041	1.0475	2.57485	1.89675	-2.18472	0.613801
			65	2,3-Dihydrobenzofuran	-1.90836	-0.285607	1.36609	1.1726	0.698339	2.75215	0.793298	0.854156	-0.10038	0.264354	-0.137537	0.915026	0.625	-0.642533	-1.50112	0.203252	0.219426	0.109487
			66	Vehicle	-0.108486	-2.22412	1.88288	0.0509338	0.665124	2.70632	1.23074	-0.28934	0.474912	0.603129	1.75334	0.00594601	0.739729	2.02125	2.45225	1.61274	0.843797	-0.0807999
Receptor	Assay	Result figure
ItypOrco/ItypOR36	Dose-response	Fig. 1B		Plate (biological replicate)	1	1	1	2	2	2	3	3	3	1	1	1	2	2	2	3	3	3
				Induction	No	No	No	No	No	No	No	No	No	Yes	Yes	Yes	Yes	Yes	Yes	Yes	Yes	Yes
				Concentration (M) of VUAA1	Response (% ∆ fluorescence)
				3.75e-05	-0.0314005	0.46592	-0.0892482	0.417055	1.42601	1.1129	1.3412	-0.02654	1.00577	16.1566	13.6907	13.0365	19.7958	18.5342	17.6957	20.8688	21.6762	20.5187
				1.875e-05	-0.536193	2.32702	1.94094	0.405195	3.79556	1.71307	0.958529	-1.09027	1.20545	15.2149	16.1046	16.9316	17.6319	16.8109	18.5037	24.9397	19.7809	19.5025
				9.375e-06	-1.01993	0.278322	1.12422	1.7938	1.90003	1.50892	-1.04045	-1.0414	-0.39284	16.6229	18.9899	14.8062	22.1622	19.8186	20.3814	20.1578	20.3292	18.6083
				4.6875e-06	0.995382	-0.515681	1.52103	1.764	0.982286	3.31667	0.281046	-0.42647	0.334098	13.997	14.0286	12.5635	17.9681	17.8596	21.2007	17.1681	19.6347	17.7498
				2.34375e-06	1.46564	1.61056	0.795145	1.86972	2.02714	1.87034	-0.2091	-1.00484	-0.89803	11.2342	11.7221	11.9178	14.5752	14.3903	15.2551	16.3161	13.8853	17.1537
				1.17188e-06	-1.27832	0.609819	-0.123897	-0.56469	0.440481	0.536324	1.09946	2.24834	-0.2761	7.19831	8.97324	9.65718	12.758	13.8329	11.7179	11.1664	11.2949	7.39981
				5.85938e-07	0.197917	-0.375824	1.59614	0.358287	-1.09231	0.0109081	0.647799	0.119662	1.99822	7.36301	7.59696	8.05648	9.50145	10.4719	9.35582	9.35433	7.27764	6.34053
				2.92969e-07	-0.2722	0.881418	0.109023	-0.108968	-0.925876	-0.85867	0.894981	-0.09833	0.266303	3.158	4.29919	4.01358	8.38405	6.905	6.24933	6.5503	7.57227	7.57026
				1.46485e-07	-0.438009	-0.0252806	-0.176011	1.0223	1.179	0.287668	-0.01242	-1.67271	0.120223	3.28298	4.02802	2.44504	3.2431	3.78104	4.20458	5.89449	2.17724	1.89302
				7.32423e-08	-0.209697	0.31198	-0.457547	-0.385116	-0.415385	0.02753	0.734013	2.43671	-0.72912	1.32437	1.93631	1.82718	2.27005	0.792764	4.62705	3.58356	1.54157	0.770762
				3.66211e-08	0.130398	0.819631	-1.65281	0.333549	-1.48697	-0.599129	0.068463	0.089127	0.910607	1.74752	0.857143	0.288481	1.23197	3.48394	1.95522	0.521164	-0.08995	1.56958
				1.83106e-08	-0.128745	0.483773	0.80581	0.589102	-1.62791	1.66041	0	1.93462	-0.89926	1.95706	1.44847	1.24262	-2.73802	-0.282667	-0.578035	0.306748	-1.16478	-1.20153

## Sheet: SSR screening & dose-response
Additional file 2, Supplementary Data. Action potential responses (Hz) of individual olfactory sensory neurons (OSNs) to the odour panel at the 10 µg screening dose as well as the six doses of lanierone included in dose-response experiments. Data from the lanierone-responsive B neuron and the seven co-localized A neuron classes are included.
OSN	Experiment	Result figure		Compounds	Rep1	Rep2	Rep3	Rep4	Rep5	Rep6
Lanierone	Single sensiilum recording-screening	Fig. 2A	1	(4S)-cis-Verbenol	-4	4	10	0	-8	-4
(B neuron)			2	(-)-trans-Verbenol	-2	8	-2	6	-10	-6
			3	(-)-Verbenone	-6	6	4	6	4	14
			4	(±)-Ipsdienol	-6	20	2	4	-6	0
			5	(±)-Ipsenol	-2	4	2	-8	-6	0
			6	Amitinol	0	6	4	0	-20	8
			7	E-Myrcenol	2	-2	8	-14	0	-4
			8	(±)-Myrtenol	0	2	4	-14	-4	-2
			9	2-Methyl-3-buten-2-ol	0	-4	6	16	-10	2
			10	Lanierone	116	126	110	128	162	142
			11	(±)-Frontalin	0	6	6	-4	-10	-4
			12	(±)-exo-Brevicomin	-2	2	14	16	0	-2
			13	(±)-Chalcogran	-8	2	0	-2	2	-6
			14	(5S,7S)-trans-Conophthorin	0	6	8	-4	-8	-12
			15	(±)-Camphor	-6	0	16	4	-2	-2
			16	(-)-Pinocamphone	-4	0	-2	-6	-2	-2
			17	(+)-Pinocamphone	2	12	10	4	2	-10
			18	(+)-Isopinocamphone	-6	18	10	-4	-14	4
			19	(-)-Isopinocamphone	2	6	0	-10	-4	4
			20	(±)-Carvone	-2	4	4	-2	-6	2
			21	Citral (E/Z mix)	-4	4	10	-14	-4	14
			22	1,8-Cineole	2	14	12	10	-4	0
			23	(+)-trans-4-Thujanol	-8	0	4	2	-2	-10
			24	(+)-3-Carene	-6	16	8	2	-6	-2
			25	Myrcene	4	16	14	4	2	-2
			26	(+)-α-Pinene	-6	14	10	0	-8	0
			27	(-)-α-Pinene	-10	-2	20	-6	-6	8
			28	(-)-β-Pinene	-6	8	10	6	-4	-4
			29	p-Cymene	-6	-4	2	4	0	-4
			30	(-)-Limonene	-8	2	0	4	2	8
			31	(±)-Camphene	-10	6	-8	6	-6	2
			32	Terpinolene	2	12	12	4	0	-4
			33	γ-Terpinene	-4	4	6	6	-6	2
			34	(±)-Sabinene	-4	8	10	12	-2	2
			35	1-Hexanol	0	2	6	2	-4	2
			36	Z3-Hexenol	10	-2	2	-12	0	-6
			37	E2-Hexenol	-4	8	-4	-2	-2	6
			38	Z2-Hexenol	-2	14	-6	-2	-6	4
			39	E3-Hexenol	-2	6	4	-4	2	8
			40	E2-Hexenal	2	12	8	0	-22	-6
			41	Hexanal	-2	4	6	-8	0	0
			42	3-Methylbutyl acetate	-4	-14	8	2	-6	-6
			43	(±)-2-Methylbutyl acetate	-6	8	8	0	-8	-10
			44	3-Methyl-1-butanol	6	2	2	-12	2	-2
			45	(±)-2-Methyl-1-butanol	-2	4	10	-6	-2	2
			46	(±)-3-Octanol	-2	10	4	-8	-4	-16
			47	(±)-1-Octen-3-ol	-12	-2	4	-2	-6	2
			48	4-Ethylguaiacol	2	4	2	-8	-2	12
			49	4-Vinyl anisole	2	10	-4	10	-8	4
			50	4-Methyl anisole	-8	8	16	-8	-4	-12
			51	Anisole	-4	8	10	0	-8	-8
			52	3,4-Dimethoxytoluene	6	16	6	8	-6	2
			53	Eugenol methyl ether	-4	10	18	-6	-6	0
			54	Toluene	-2	6	0	0	2	0
			55	Estragole	-2	10	4	8	-4	-4
			56	2-Phenylethanol	-4	-6	-8	-16	-2	6
			57	2-Phenethyl acetate	-4	20	4	-14	0	0
			58	Geranylacetone	-2	0	6	0	-4	0
			59	Geranyl acetate	-8	6	10	-6	-6	-6
			60	Styrene	-10	4	4	-4	-12	4
			61	Benzaldehyde	-2	-2	-2	4	4	-16
			62	Benzyl acetate	-2	10	8	-4	0	0
			63	Acetophenone	-4	6	4	-2	-2	2
			64	2,3-Dihydrobenzofuran	-2	14	10	-6	-2	-2
Blank cells = missing datapoints
OSN	Experiment	Result figure
Lanierone	Single sensiilum recording-dose response	Fig. 2B		Dose	100 pg	1 ng	10 ng	100 ng	1 ug	10 ug
(B neuron)				Rep1	8	12	46	116	130	134
				Rep2	8	14	54	132	148	140
				Rep3	0	4	62	150
				Rep4	2	10	28	54	98	120
				Rep5	-6	18	34	116	112
				Rep6	-2	2	40	96	126	128
				Rep7		16	36	104	140
				Rep8		54	68	104	128	114
				Rep9		22	46	104	136	140
Data below for A neurons co-localized with the lanierone B neuron
OSN	Experiment	Result figure		Compounds	Rep1	Rep2	Rep3			OSN	Rep1	Rep2	Rep3
(4S)-cis-Verbenol	Single sensiilum recording-screening	Supplementary figure 1	1	(4S)-cis-Verbenol	160	162	168			Lanierone	-4	4	-8
(co-localized A neuron)			2	(-)-trans-Verbenol	38	62	58			(co-localized B neuron)	-2	8	-10
			3	(-)-Verbenone	40	-4	38				-6	6	4
			4	(±)-Ipsdienol	-4	0	-4				-6	20	-6
			5	(±)-Ipsenol	0	-2	6				-2	4	-6
			6	Amitinol	0	8	0				0	6	-20
			7	E-Myrcenol	-6	-4	-6				2	-2	0
			8	(±)-Myrtenol	4	6	4				0	2	-4
			9	2-Methyl-3-buten-2-ol	0	-8	-4				0	-4	-10
			10	Lanierone	-2	8	-2				116	126	162
			11	(±)-Frontalin	2	-6	-2				0	6	-10
			12	(±)-exo-Brevicomin	-8	-2	0				-2	2	0
			13	(±)-Chalcogran	2	-4	6				-8	2	2
			14	(5S,7S)-trans-Conophthorin	-10	2	0				0	6	-8
			15	(±)-Camphor	-4	6	-10				-6	0	-2
			16	(-)-Pinocamphone	-2	10	0				-4	0	-2
			17	(+)-Pinocamphone	-6	2	0				2	12	2
			18	(+)-Isopinocamphone	-6	2	2				-6	18	-14
			19	(-)-Isopinocamphone	-4	0	2				2	6	-4
			20	(±)-Carvone	2	-2	6				-2	4	-6
			21	Citral (E/Z mix)	-4	2	2				-4	4	-4
			22	1,8-Cineole	0	-2	6				2	14	-4
			23	(+)-trans-4-Thujanol	-4	0	2				-8	0	-2
			24	(+)-3-Carene	-4	10	4				-6	16	-6
			25	Myrcene	6	-2	2				4	16	2
			26	(+)-α-Pinene	-4	-8	6				-6	14	-8
			27	(-)-α-Pinene	0	-2	-6				-10	-2	-6
			28	(-)-β-Pinene	0	-6					-6	8	-4
			29	p-Cymene	-2	-6	2				-6	-4	0
			30	(-)-Limonene	-4	10	-4				-8	2	2
			31	(±)-Camphene	0	6	6				-10	6	-6
			32	Terpinolene	2	-4	2				2	12	0
			33	γ-Terpinene	-4	-10	-2				-4	4	-6
			34	(±)-Sabinene	2	-12	-2				-4	8	-2
			35	1-Hexanol	-4	4	-4				0	2	-4
			36	Z3-Hexenol	2	-4	0				10	-2	0
			37	E2-Hexenol	2	6	-2				-4	8	-2
			38	Z2-Hexenol	0	6	-2				-2	14	-6
			39	E3-Hexenol	2	10	-4				-2	6	2
			40	E2-Hexenal	4	14	-6				2	12	-22
			41	Hexanal	0	6	-4				-2	4	0
			42	3-Methylbutyl acetate	0	-8	-4				-4	-14	-6
			43	(±)-2-Methylbutyl acetate	0	-4	-2				-6	8	-8
			44	3-Methyl-1-butanol	12	-2	8				6	2	2
			45	(±)-2-Methyl-1-butanol	0	-6	2				-2	4	-2
			46	(±)-3-Octanol	-8	-6	-6				-2	10	-4
			47	(±)-1-Octen-3-ol	2	6	0				-12	-2	-6
			48	4-Ethylguaiacol	2	-4	8				2	4	-2
			49	4-Vinyl anisole	-4	0	6				2	10	-8
			50	4-Methyl anisole	10	2	2				-8	8	-4
			51	Anisole	10	-4	-2				-4	8	-8
			52	3,4-Dimethoxytoluene	0	-4	-4				6	16	-6
			53	Eugenol methyl ether	-2	8	-8				-4	10	-6
			54	Toluene	-6	6	4				-2	6	2
			55	Estragole	-6	0	0				-2	10	-4
			56	2-Phenylethanol	-6	6	-6				-4	-6	-2
			57	2-Phenethyl acetate	-2	2	-6				-4	20	0
			58	Geranylacetone	2	10	-2				-2	0	-4
			59	Geranyl acetate	-4	-6	2				-8	6	-6
			60	Styrene	-8	10	2				-10	4	-12
			61	Benzaldehyde	-4	2	8				-2	-2	4
			62	Benzyl acetate	6	6	-8				-2	10	0
			63	Acetophenone	2	0	0				-4	6	-2
			64	2,3-Dihydrobenzofuran	2	0	-2				-2	14	-2
OSN	Experiment	Result figure		Compounds	Rep1	Rep2	Rep3			OSN	Rep1	Rep2	Rep3
Ipsdienol	Single sensiilum recording-screening	Supplementary figure 2	1	(4S)-cis-Verbenol	6	0	-2			Lanierone	-4	0	0
(co-localized A neuron)			2	(-)-trans-Verbenol	4	-2	0			(co-localized B neuron)	-2	2	6
			3	(-)-Verbenone	2	4	0				-2	2	6
			4	(±)-Ipsdienol	110	108	130				-16	-2	4
			5	(±)-Ipsenol	4	20	34				-4	-4	-8
			6	Amitinol	44	30	28				-6	-4	0
			7	E-Myrcenol	0	6	6				-6	-6	-14
			8	(±)-Myrtenol	0	4	-2				14	-6	-14
			9	2-Methyl-3-buten-2-ol	-4	4	0				-2	-4	16
			10	Lanierone	-8	4	-6				106	130	128
			11	(±)-Frontalin	0	0	6				0	4	-4
			12	(±)-exo-Brevicomin	-2	2	-8				4	-8	16
			13	(±)-Chalcogran	4	0	0				0	0	-2
			14	(5S,7S)-trans-Conophthorin	4	-2	6				-2	0	-4
			15	(±)-Camphor	-6	4	0				-8	-4	4
			16	(-)-Pinocamphone	-2	-2	-4				6	0	-6
			17	(+)-Pinocamphone	12	-2	0				4	-6	4
			18	(+)-Isopinocamphone	-6	2	4				-2	0	-4
			19	(-)-Isopinocamphone	2	0	-4				-8	-10	-10
			20	(±)-Carvone	2	-4	2				-6	-6	-2
			21	Citral (E/Z mix)	2	2	0				-2	0	-14
			22	1,8-Cineole	4	2	-6				-10	0	10
			23	(+)-trans-4-Thujanol	0	-4	-8				-2	-2	2
			24	(+)-3-Carene	6	-4	6				-6	0	2
			25	Myrcene	-4	-4	2				-2	6	4
			26	(+)-α-Pinene	2	4	2				-8	-4	0
			27	(-)-α-Pinene	0	4	0				2	0	-6
			28	(-)-β-Pinene	2	4	2				0	-6	6
			29	p-Cymene	4	4	-2				-6	-2	4
			30	(-)-Limonene	6	4	6				4	-4	4
			31	(±)-Camphene	0	2	-2				2	2	6
			32	Terpinolene	2	2	0				-4	6	4
			33	γ-Terpinene	12	-2	-4				0	-6	6
			34	(±)-Sabinene	6	2	2				-4	-4	12
			35	1-Hexanol	-12	-2	-2				0	4	2
			36	Z3-Hexenol	2	0	-2				-2	-2	-12
			37	E2-Hexenol	-2	0	-2				8	0	-2
			38	Z2-Hexenol	0	-2	4				4	0	-2
			39	E3-Hexenol	0	4	-2				0	4	-4
			40	E2-Hexenal	-2	0	0				2	0	0
			41	Hexanal	2	2	-2				0	-2	-8
			42	3-Methylbutyl acetate	4	4	-8				2	2	2
			43	(±)-2-Methylbutyl acetate	4	2	-2				0	0	0
			44	3-Methyl-1-butanol	2	4	-4				0	-2	-12
			45	(±)-2-Methyl-1-butanol	4	2	4				4	-2	-6
			46	(±)-3-Octanol	4	0	-6				-6	0	-8
			47	(±)-1-Octen-3-ol	-2	2	-2				-4	-4	-2
			48	4-Ethylguaiacol	-8	0	8				2	0	-8
			49	4-Vinyl anisole	-4	2	8				0	-2	10
			50	4-Methyl anisole	2	4	6				12	-2	-8
			51	Anisole	2	4	2				0	8	0
			52	3,4-Dimethoxytoluene	2	0	0				-4	2	8
			53	Eugenol methyl ether	2	2	0				4	-2	-6
			54	Toluene	4	-6	-2				-6	0	0
			55	Estragole	2	2	4				6	-2	8
			56	2-Phenylethanol	-2	0	-6				2	4	-16
			57	2-Phenethyl acetate	-8	0	-2				-6	0	-14
			58	Geranylacetone	8	0	0				-10	0	0
			59	Geranyl acetate	2	2	2				4	-4	-6
			60	Styrene	-2	2	0				-4	4	-4
			61	Benzaldehyde	-2	2	6				8	-6	4
			62	Benzyl acetate	-6	4	0				-10	-6	-4
			63	Acetophenone	-10	-2	0				-8	-4	-2
			64	2,3-Dihydrobenzofuran	12	-2	2				-4	0	-6
OSN	Experiment	Result figure		Compounds	Rep1	Rep2	Rep3	Rep4		OSN	Rep1	Rep2	Rep3	Rep4
(+)-trans-4-Thujanol	Single sensiilum recording-screening	Supplementary figure 3	1	(4S)-cis-Verbenol	0	0	-4	-2		Lanierone	-2	-12	-4	-4
(co-localized A neuron)			2	(-)-trans-Verbenol	14	2	4	2		(co-localized B neuron)	-2	0	0	-6
			3	(-)-Verbenone	0	-2	8	-2			2	0	0	14
			4	(±)-Ipsdienol	-4	-2	0	0			2	-2	0	0
			5	(±)-Ipsenol	4	-2	4	2			2	2	-2	0
			6	Amitinol	14	0	2	0			0	-10	-4	8
			7	E-Myrcenol	2	-6	0	-2			2	0	2	-4
			8	(±)-Myrtenol	2	-2	4	2			2	-2	2	-2
			9	2-Methyl-3-buten-2-ol	14	18	0	-4			0	-14	-2	2
			10	Lanierone	0	-2	-4	0			164	130	184	142
			11	(±)-Frontalin	0	-2	0	6			0	6	0	-4
			12	(±)-exo-Brevicomin	6	0	2	2			0	0	-2	-2
			13	(±)-Chalcogran	24	4	6	2			-2	2	0	-6
			14	(5S,7S)-trans-Conophthorin	4	-8	0	-4			4	-8	-2	-12
			15	(±)-Camphor	10	-2	-2	2			-2	0	-2	-2
			16	(-)-Pinocamphone	0	2	-2	-2			2	6	-2	-2
			17	(+)-Pinocamphone	0	2	0	0			0	6	0	-10
			18	(+)-Isopinocamphone	-2	4	-10	0			-2	2	0	4
			19	(-)-Isopinocamphone	0	-2	2	0			0	-4	0	4
			20	(±)-Carvone	4	2	-2	0			-2	4	0	2
			21	Citral (E/Z mix)	-2	2	2	0			-2	0	-4	14
			22	1,8-Cineole	6	-2	2	-2			-4	2	-2	0
			23	(+)-trans-4-Thujanol	162	104	168	98			0	-4	-12	-10
			24	(+)-3-Carene	16	2	10	2			0	-6	-2	-2
			25	Myrcene	2	-2	4	-2			2	12	-2	-2
			26	(+)-α-Pinene	0	6	0	4			2	6	0	0
			27	(-)-α-Pinene	0	-2	-2	2			-4	0	-4	8
			28	(-)-β-Pinene	2	2	0	0			2	-8	-2	-4
			29	p-Cymene	8	0	-4	-2			-6	4	0	-4
			30	(-)-Limonene	2	2	0	4			-2	6	-2	8
			31	(±)-Camphene	2	2	0	2			4	-2	-4	2
			32	Terpinolene	6	-6	4	-2			0	0	-8	-4
			33	γ-Terpinene	0	-6	-2	4			-2	-2	0	2
			34	(±)-Sabinene	12	0	10	4			2	0	-2	2
			35	1-Hexanol	0	8	12	8			-2	0	0	2
			36	Z3-Hexenol	128	86	54	30			0	-4	-8	-6
			37	E2-Hexenol	-2	0	0	2			0	6	4	6
			38	Z2-Hexenol	38	32	22	10			0	-2	6	4
			39	E3-Hexenol	56	4	34	16			0	-8	-2	8
			40	E2-Hexenal	2	8	-6	0			-2	0	2	-6
			41	Hexanal	2	6	-2	-4			-2	-4	-6	0
			42	3-Methylbutyl acetate	6		0	4			4		2	-6
			43	(±)-2-Methylbutyl acetate	0	0	-8	2			4	0	6	-10
			44	3-Methyl-1-butanol	22	18	4	0			-6	-6	-2	-2
			45	(±)-2-Methyl-1-butanol	12	2	0	-4			2	8	2	2
			46	(±)-3-Octanol	116	8	60	46			-4	4	0	-16
			47	(±)-1-Octen-3-ol	56	8	52	16			-2	0	0	2
			48	4-Ethylguaiacol	0	2	0	2			2	2	0	12
			49	4-Vinyl anisole	-2	2	6	0			0	-6	-8	4
			50	4-Methyl anisole	2	8	10	6			2	2	0	-12
			51	Anisole	6	0	-4	2			2	-2	-2	-8
			52	3,4-Dimethoxytoluene	4	2	-4	4			-6	-2	0	2
			53	Eugenol methyl ether	-2	2	0	0			-2	-4	-2	0
			54	Toluene	4	0	0	-2			0	2	2	0
			55	Estragole	0	4	0	0			-2	6	0	-4
			56	2-Phenylethanol	10	0	4	0			-2	0	0	6
			57	2-Phenethyl acetate	2	-2	8	2			-4	6	0	0
			58	Geranylacetone	-2	-4	6	4			6	-4	-2	0
			59	Geranyl acetate	0	0	0	0			-2	4	-4	-6
			60	Styrene	36	-2	0	0			0	4	-10	4
			61	Benzaldehyde	0	-2	2	-2			-4	8	2	-16
			62	Benzyl acetate	0	-4	2	2			-2	-2	2	0
			63	Acetophenone	2	0	6	0			0	2	2	2
			64	2,3-Dihydrobenzofuran	0	0	-2	-4			2	6	4	-2
OSN	Experiment	Result figure		Compounds	Rep1	Rep2	Rep3			OSN	Rep1	Rep2	Rep3
(+)-Isopinocamphone	Single sensiilum recording-screening	Supplementary figure 4	1	(4S)-cis-Verbenol	-2	0	2			Lanierone	-8	10	6
(co-localized A neuron)			2	(-)-trans-Verbenol	10	-10	2			(co-localized B neuron)	4	0	0
			3	(-)-Verbenone	2	0	0				2	-6	-10
			4	(±)-Ipsdienol	-6	-4	-4				2	-6	-4
			5	(±)-Ipsenol	-6	4	-2				-4	2	2
			6	Amitinol	-6	2	2				0	6	6
			7	E-Myrcenol	8	6	-2				-6	-2	2
			8	(±)-Myrtenol	6	2	-4				2	-4	-2
			9	2-Methyl-3-buten-2-ol	0	2	0				2	4	0
			10	Lanierone	52	36	52				148	188	144
			11	(±)-Frontalin	-4	4	6				6	2	-8
			12	(±)-exo-Brevicomin	-4	4	-2				-2	-2	-2
			13	(±)-Chalcogran	-4	-4	-2				0	0	-4
			14	(5S,7S)-trans-Conophthorin	0	-10	4				-4	-4	4
			15	(±)-Camphor	166	124	86				-8	-4	-8
			16	(-)-Pinocamphone	170	130	58				-2	0	-2
			17	(+)-Pinocamphone	180	162	102				0	-2	-4
			18	(+)-Isopinocamphone	190	186	140				-8	-2	-6
			19	(-)-Isopinocamphone	168	120	72				-8	-6	-4
			20	(±)-Carvone	0	-2	-2				4	0	4
			21	Citral (E/Z mix)	-4	6	0				-2	6	0
			22	1,8-Cineole	0	-4	-4				2	4	-4
			23	(+)-trans-4-Thujanol	30	2	2				2	0	0
			24	(+)-3-Carene	0	-2	8				-2	2	-8
			25	Myrcene	-2	0	-4				2	10	-8
			26	(+)-α-Pinene	6	0	4				-6	4	4
			27	(-)-α-Pinene	6	0	6				4	0	2
			28	(-)-β-Pinene	16	2	6				-6	-6	2
			29	p-Cymene	-2	2	-2				0	-6	0
			30	(-)-Limonene	4	-4	-2				2	-2	-2
			31	(±)-Camphene	-2	-4	0				-4	-2	-4
			32	Terpinolene	10	0	0				-4	-6	-2
			33	γ-Terpinene	-4	2	0				-6	6	-2
			34	(±)-Sabinene	-2	0	4				0	0	-4
			35	1-Hexanol	44	10	2				-2	0	-2
			36	Z3-Hexenol	42	-8	-2				-6	-2	-4
			37	E2-Hexenol	2	0	-6				6	-2	-6
			38	Z2-Hexenol	40	6	8				-2	-10	-10
			39	E3-Hexenol	24	4	-2				2	0	-8
			40	E2-Hexenal	-2	-6	-2				-2	0	-6
			41	Hexanal	8	4	2				-2	8	-10
			42	3-Methylbutyl acetate	0	8	6				6	0	4
			43	(±)-2-Methylbutyl acetate	10	-2	8				0	2	0
			44	3-Methyl-1-butanol	4	0	2				-6	14	-4
			45	(±)-2-Methyl-1-butanol	2	0	-2				0	-2	-4
			46	(±)-3-Octanol	22	4	4				-2	-8	0
			47	(±)-1-Octen-3-ol	-4	-4	-6				-2	-6	2
			48	4-Ethylguaiacol	-4	0	0				6	4	6
			49	4-Vinyl anisole	-4	-2	4				-4	12	-4
			50	4-Methyl anisole	2	10	10				2	2	4
			51	Anisole	0	-2	8				0	-4	-4
			52	3,4-Dimethoxytoluene	4	0	-2				4	0	0
			53	Eugenol methyl ether	-4	-4	6				4	-4	14
			54	Toluene	4	-2	0				-4	-4	-4
			55	Estragole	-2	0	-2				-2	2	0
			56	2-Phenylethanol	10	8	4				-2	4	4
			57	2-Phenethyl acetate	-2	4	0				-4	-2	2
			58	Geranylacetone	0	2	4				0	2	-6
			59	Geranyl acetate	8	0	-6				-2	2	-2
			60	Styrene	4	12	0				-2	-2	-10
			61	Benzaldehyde	36	22	6				-2	-6	0
			62	Benzyl acetate	2	8	2				-2	2	10
			63	Acetophenone	4	-2	6				2	-2	-2
			64	2,3-Dihydrobenzofuran	4	0	2				6	8	-12
OSN	Experiment	Result figure		Compounds	Rep1	Rep2	Rep3	Rep4		OSN	Rep1	Rep2	Rep3	Rep4
(5S,7S)-trans-Conophthorin	Single sensiilum recording-screening	Supplementary figure 5	1	(4S)-cis-Verbenol	-4	-8	-4			Lanierone	0	-14	-4
(co-localized A neuron)			2	(-)-trans-Verbenol	38	-6	0	20		(co-localized B neuron)	-2	4	-6	-10
			3	(-)-Verbenone	-2	-8	-10	0			0	0	-2
			4	(±)-Ipsdienol	0	-4	-2	-4			4	-2	-4	0
			5	(±)-Ipsenol	0	4	-8				6	-4	-2
			6	Amitinol	0	0	8				0	-2	4
			7	E-Myrcenol	2	-8	4	2			0	-4	2	2
			8	(±)-Myrtenol	0	-6	2	0			-4	4	0	10
			9	2-Methyl-3-buten-2-ol	0	2	8				-4	2	-12
			10	Lanierone	2	6	-10	-4			154	178	108	124
			11	(±)-Frontalin	162	58	68				0	-4	-2
			12	(±)-exo-Brevicomin	218	140	162				-2	-6	-4
			13	(±)-Chalcogran	192	164	168				-2	-10	0
			14	(5S,7S)-trans-Conophthorin	198	192	180	202			-2	-8	-6	0
			15	(±)-Camphor	-2	6	12				0	0	0
			16	(-)-Pinocamphone	0	4	2				0	2	-14
			17	(+)-Pinocamphone	2	-6	2	0			-2	6	-2	-2
			18	(+)-Isopinocamphone	2	0	2				2	-4	6
			19	(-)-Isopinocamphone	4	6	4				0	-2	-4
			20	(±)-Carvone	-4	2	2	4			2	-2	4	2
			21	Citral (E/Z mix)	0	10	-4				-2	-8	0
			22	1,8-Cineole	12	4	-8				0	-12	-8
			23	(+)-trans-4-Thujanol	0	-2	-2	0			0	-8	2	6
			24	(+)-3-Carene	12	4	4				2	6	2
			25	Myrcene	12	2	-8				0	6	-6
			26	(+)-α-Pinene	-2	-4	-8	8			-4	-4	6	0
			27	(-)-α-Pinene	0	6	2				0	0	-4
			28	(-)-β-Pinene	8	-4	2				0	6	4
			29	p-Cymene	0	8	4	2			0	0	-2	4
			30	(-)-Limonene	-2	2	0				0	-6	-2
			31	(±)-Camphene	0	-2	-6				0	2	-2
			32	Terpinolene	0	0	12				0	4	2
			33	γ-Terpinene	2	10	0	0			2	-8	6	2
			34	(±)-Sabinene	-2	4	0				-2	0	-2
			35	1-Hexanol	32	-4	-10	6			0	2	-4	4
			36	Z3-Hexenol	2	-6	-2				2	-10	-4
			37	E2-Hexenol	2	-8	4				2	4	8
			38	Z2-Hexenol	4	-8	-2				0	8	-2
			39	E3-Hexenol	-2	-4	0				0	-12	-4
			40	E2-Hexenal	0	8	6				-2	2	0
			41	Hexanal	-6	6	8				0	0	-2
			42	3-Methylbutyl acetate	0	0	-8				0	4	0
			43	(±)-2-Methylbutyl acetate	2	-2	-4				2	-6	-4
			44	3-Methyl-1-butanol	4	0	6				2	-6	6
			45	(±)-2-Methyl-1-butanol	4	6	4	6			-2	6	2	2
			46	(±)-3-Octanol	28	6	6	12			4	-2	-2	-4
			47	(±)-1-Octen-3-ol	2	4	-2	2			0	2	-4	0
			48	4-Ethylguaiacol	2	0	8				2	-2	2
			49	4-Vinyl anisole	2	-4	-2				-2	6	6
			50	4-Methyl anisole	2	0	4				0	0	6
			51	Anisole	-2	0	6				0	-6	6
			52	3,4-Dimethoxytoluene	0	10	-2				2	6	-8
			53	Eugenol methyl ether	2	6	6	2			-2	-10	-2	2
			54	Toluene	2	6	6	2			-2	-6	-2	6
			55	Estragole	0	8	-8	-2			-2	8	4	-10
			56	2-Phenylethanol	2	0	-2	0			-4	-8	0	0
			57	2-Phenethyl acetate	2	0	4				0	2	-4
			58	Geranylacetone	-2	12	4				0	-4	-2
			59	Geranyl acetate	0	10	-4				0	-12	6
			60	Styrene	14	0	4				0	-2	-2
			61	Benzaldehyde	-4	-6	-2				0	2	0
			62	Benzyl acetate	-2	0	6				-2	8	0
			63	Acetophenone	2	0	4				-2	-8	0
			64	2,3-Dihydrobenzofuran	2	-2	4				-2	-4	4
OSN	Experiment	Result figure		Compounds	Rep1	Rep2	Rep3			OSN	Rep1	Rep2	Rep3
p-Cymene	Single sensiilum recording-screening	Supplementary figure 6	1	(4S)-cis-Verbenol	-4	-4	0			Lanierone	-6	4	-2
(co-localized A neuron)			2	(-)-trans-Verbenol	0	4	2			(co-localized B neuron)	-12	6	0
			3	(-)-Verbenone	2	-4	0				4	2	0
			4	(±)-Ipsdienol	-6	2	0				0	-2	0
			5	(±)-Ipsenol	-4		-4				-12		-4
			6	Amitinol	2	-4	-2				2	0	0
			7	E-Myrcenol	2	4	4				4	-6	0
			8	(±)-Myrtenol	-2	4	2				2	-2	0
			9	2-Methyl-3-buten-2-ol	0		2				-4		-8
			10	Lanierone	2	0	2				140	164	148
			11	(±)-Frontalin	2	2	0				-8	-4	0
			12	(±)-exo-Brevicomin	-2	2	0				-6	-2	-2
			13	(±)-Chalcogran	4	-2	0				-4	-4	0
			14	(5S,7S)-trans-Conophthorin	6	0	8				0	-4	2
			15	(±)-Camphor	-6	2	24					0	2
			16	(-)-Pinocamphone	0	4	6				2	-4	-4
			17	(+)-Pinocamphone	-4	-2	0				6	0	6
			18	(+)-Isopinocamphone	-6	-2	-2				2	0	-4
			19	(-)-Isopinocamphone	0		4				8		-8
			20	(±)-Carvone	6	48	36				6	-4	-2
			21	Citral (E/Z mix)	-2	-4	0				4	-4	-2
			22	1,8-Cineole	2	14	24				4	-6	2
			23	(+)-trans-4-Thujanol	26	34	52				2	-2	-4
			24	(+)-3-Carene	32	52	68				-2	0	-8
			25	Myrcene	2	6	2				-8	0	0
			26	(+)-α-Pinene	4	2	2				8	2	-6
			27	(-)-α-Pinene	-2	8	10				-8	-8	0
			28	(-)-β-Pinene	6	-2	-2				6	-8	2
			29	p-Cymene	152	208	78				-10	0	0
			30	(-)-Limonene	18	42	20				-6	0	2
			31	(±)-Camphene	-2		-4				0		0
			32	Terpinolene	2	24	34				-2	2	2
			33	γ-Terpinene	60	150	140				-8	-2	-2
			34	(±)-Sabinene	-6	4	6				-10	0	-2
			35	1-Hexanol	6	6	4				-4	-8	4
			36	Z3-Hexenol	-4	4	0					0	0
			37	E2-Hexenol	2	2	0					4	0
			38	Z2-Hexenol	0	0	0				6	4	-2
			39	E3-Hexenol	0	4	-2				-4	0	2
			40	E2-Hexenal	4		2				-8		4
			41	Hexanal	4	4	-2				6	-2	6
			42	3-Methylbutyl acetate	6	12	2				0	-6	0
			43	(±)-2-Methylbutyl acetate	-2	10	16				-14	0	-8
			44	3-Methyl-1-butanol	2	14	6				2	-2	-2
			45	(±)-2-Methyl-1-butanol	8	4	12				-2	-6	2
			46	(±)-3-Octanol	6	2	2				-10	0	0
			47	(±)-1-Octen-3-ol	2	0	2				4	0	-2
			48	4-Ethylguaiacol	-2	2	2				-2	4	0
			49	4-Vinyl anisole	0	18	28				8	-2	-6
			50	4-Methyl anisole	30	48	54				0	-2	-6
			51	Anisole	4	14	14					-2	-4
			52	3,4-Dimethoxytoluene	0	2	2				6	-6	-6
			53	Eugenol methyl ether	0	10	4				-14	4	0
			54	Toluene	2	6	-2					0	0
			55	Estragole	2	10	16				-2	-4	-2
			56	2-Phenylethanol	6	2	0				18	0	0
			57	2-Phenethyl acetate	-4	4	-4				-8	-4	-4
			58	Geranylacetone	6		0				2		-2
			59	Geranyl acetate	0		2				2		-6
			60	Styrene	2	22	32					-4	-8
			61	Benzaldehyde	4	2	0					0	0
			62	Benzyl acetate	-4	4	0				4	2	-4
			63	Acetophenone	-4	10	8				12	-8	0
			64	2,3-Dihydrobenzofuran	0	10	10				16	2	0
OSN	Experiment	Result figure		Compounds	Rep1					OSN	Rep1
Myrcene	Single sensiilum recording-screening	Supplementary figure 7	1	(4S)-cis-Verbenol	-6					Lanierone	4
(co-localized A neuron)			2	(-)-trans-Verbenol	6					(co-localized B neuron)	-4
			3	(-)-Verbenone	-6						6
			4	(±)-Ipsdienol	40						-4
			5	(±)-Ipsenol	-2						-4
			6	Amitinol	2						6
			7	E-Myrcenol	46						-6
			8	(±)-Myrtenol	2						-6
			9	2-Methyl-3-buten-2-ol	-8						4
			10	Lanierone	0						144
			11	(±)-Frontalin	-8						0
			12	(±)-exo-Brevicomin	6						2
			13	(±)-Chalcogran	2						-8
			14	(5S,7S)-trans-Conophthorin	4						8
			15	(±)-Camphor	-6						-2
			16	(-)-Pinocamphone	0						4
			17	(+)-Pinocamphone	-2						-4
			18	(+)-Isopinocamphone	-4						-2
			19	(-)-Isopinocamphone	-10						6
			20	(±)-Carvone	0						6
			21	Citral (E/Z mix)	2						0
			22	1,8-Cineole	8						-4
			23	(+)-trans-4-Thujanol	-4						2
			24	(+)-3-Carene	12						-2
			25	Myrcene	128						-6
			26	(+)-α-Pinene	4						-4
			27	(-)-α-Pinene	2						2
			28	(-)-β-Pinene	18						-8
			29	p-Cymene	0						4
			30	(-)-Limonene	6						-8
			31	(±)-Camphene	0						-4
			32	Terpinolene	2						-8
			33	γ-Terpinene	6						-6
			34	(±)-Sabinene	34						-4
			35	1-Hexanol	4						-6
			36	Z3-Hexenol	6						-6
			37	E2-Hexenol	-2						2
			38	Z2-Hexenol	2						6
			39	E3-Hexenol	-4						-2
			40	E2-Hexenal	2						-6
			41	Hexanal	4						2
			42	3-Methylbutyl acetate	10						-6
			43	(±)-2-Methylbutyl acetate	4						-6
			44	3-Methyl-1-butanol	-2						-6
			45	(±)-2-Methyl-1-butanol	4						-4
			46	(±)-3-Octanol	6						-6
			47	(±)-1-Octen-3-ol	2						4
			48	4-Ethylguaiacol	4						-8
			49	4-Vinyl anisole	-2						0
			50	4-Methyl anisole	-4						-8
			51	Anisole	-2						2
			52	3,4-Dimethoxytoluene	4						2
			53	Eugenol methyl ether	0						0
			54	Toluene	6						0
			55	Estragole	-2						-8
			56	2-Phenylethanol	0						2
			57	2-Phenethyl acetate	8						-6
			58	Geranylacetone	-2						-2
			59	Geranyl acetate	-4						0
			60	Styrene	-2						4
			61	Benzaldehyde	4						-6
			62	Benzyl acetate	-4						0
			63	Acetophenone	-2						4
			64	2,3-Dihydrobenzofuran	-6						-2

## Sheet: Y-tube experiments
Additional file 2, Supplementary Data	Data from two-choice Y-tube bioassays.
Result figure 4A-C
Individual #	Choice_10% Pheromone_males	Choice_10% Pheromone_females	Choice_10% Verbenone_males	Choice_10% Verbenone_females	Choice_1% Lanierone_males	Choice_1% Lanierone_females	Choice_0.1% Lanierone_males	Choice_0.1% Lanierone_females	Choice_0.01% Lanierone_males	Choice_0.01% Lanierone_females	Choice_0.001% Lanierone_males	Choice_0.001% Lanierone_females	Choice_10% pheromone vs. 1% lanierone_males	Choice_10% pheromone vs. 1% lanierone_females	Choice_10% pheromone vs. 0.1% lanierone_males	Choice_10% pheromone vs. 0.1% lanierone_females	Choice_10% pheromone vs. 0.01% lanierone_males	Choice_10% pheromone vs. 0.01% lanierone_females
1	oil	pheromone	verbenone	no response	no response	no response	no response	lanierone	no response	no response	lanierone	lanierone	no response	no response	pheromone+lanierone	no response	pheromone+lanierone	pheromone+lanierone
2	no response	pheromone	no response	no response	oil	oil	oil	oil	lanierone	lanierone	no response	no response	pheromone	pheromone	pheromone+lanierone	pheromone+lanierone	no response	pheromone
3	oil	no response	no response	oil	lanierone	lanierone	lanierone	lanierone	lanierone	lanierone	lanierone	lanierone	no response	no response	pheromone+lanierone	no response	pheromone+lanierone	pheromone
4	no response	pheromone	oil	no response	lanierone	lanierone	oil	oil	no response	lanierone	oil	oil	no response	pheromone+lanierone	no response	no response	no response	no response
5	oil	pheromone	oil	oil	no response	no response	oil	no response	no response	oil	no response	oil	no response	no response	no response	pheromone+lanierone	no response	pheromone
6	oil	pheromone	verbenone	oil	lanierone	lanierone	lanierone	no response	no response	lanierone	oil	lanierone	no response	pheromone	pheromone	no response	pheromone+lanierone	pheromone
7	no response	no response	verbenone	oil	lanierone	lanierone	no response	lanierone	no response	no response	lanierone	lanierone	no response	pheromone+lanierone	no response	no response	pheromone+lanierone	no response
8	oil	pheromone	no response	no response	oil	oil	no response	oil	oil	lanierone	lanierone	oil	pheromone	no response	no response	no response	no response	no response
9	oil	pheromone	oil	oil	lanierone	lanierone	oil	lanierone	no response	no response	oil	lanierone	no response	pheromone	no response	pheromone+lanierone	no response	pheromone+lanierone
10	no response	no response	no response	oil	no response	no response	lanierone	lanierone	lanierone	lanierone	oil	lanierone	pheromone+lanierone	pheromone+lanierone	no response	no response	pheromone+lanierone	pheromone
11	oil	pheromone	no response	no response	no response	no response	lanierone	no response	oil	no response	no response	oil	pheromone+lanierone	pheromone	pheromone+lanierone	pheromone+lanierone	no response	pheromone+lanierone
12	oil	pheromone	no response	oil	oil	oil	lanierone	lanierone	no response	lanierone	lanierone	lanierone	pheromone	no response	pheromone	pheromone+lanierone	no response	no response
13	oil	pheromone	no response	oil	lanierone	lanierone	lanierone	no response	no response	oil	oil	oil	no response	no response	no response	pheromone	pheromone	no response
14	no response	no response	oil	no response	oil	oil	lanierone	no response	oil	lanierone	oil	lanierone	no response	no response	pheromone+lanierone	no response	no response	no response
15	oil	no response	no response	oil	oil	oil	lanierone	no response	oil	no response	oil	lanierone	no response	pheromone+lanierone	pheromone+lanierone	no response	pheromone	no response
16	no response	oil	oil	no response	no response	no response	lanierone	lanierone	no response	no response	lanierone	oil	no response	no response	pheromone	no response	no response	no response
17	no response	pheromone	oil	oil	no response	no response	lanierone	lanierone	oil	lanierone	oil	no response	pheromone	pheromone+lanierone	no response	no response	no response	no response
18	no response	pheromone	oil	oil	no response	no response	lanierone	oil	lanierone	no response	no response	oil	no response	no response	pheromone+lanierone	pheromone+lanierone	no response	no response
19	pheromone	no response	oil	no response	oil	oil	lanierone	no response	lanierone	lanierone	lanierone	lanierone	no response	no response	no response	no response	pheromone	pheromone+lanierone
20	pheromone	pheromone	no response	no response	oil	oil	lanierone	no response	oil	no response	oil	oil	no response	pheromone+lanierone	no response	pheromone+lanierone	no response	no response
21	no response	pheromone	oil	oil	lanierone	lanierone	oil	oil	lanierone	no response	lanierone	lanierone	pheromone+lanierone	no response	pheromone	pheromone+lanierone	pheromone+lanierone	pheromone+lanierone
22	pheromone	pheromone	no response	oil	oil	oil	no response	lanierone	lanierone	no response	no response	lanierone	pheromone+lanierone	no response	no response	pheromone+lanierone	no response	no response
23	oil	pheromone	no response	no response	oil	oil	no response	lanierone	oil	oil	no response	no response	pheromone+lanierone	no response	pheromone+lanierone	pheromone+lanierone	pheromone	no response
24	oil	no response	oil	oil	oil	oil	no response	oil	no response	lanierone	lanierone	oil	no response	pheromone+lanierone	pheromone+lanierone	pheromone+lanierone	no response	no response
25	pheromone	pheromone	oil	oil	lanierone	lanierone	no response	oil	no response	lanierone	no response	lanierone	pheromone+lanierone	no response	no response	pheromone+lanierone	no response	no response
26	pheromone	pheromone	no response	no response	no response	no response	lanierone	no response	lanierone	lanierone	oil	oil	no response	pheromone+lanierone	no response	no response	no response	pheromone+lanierone
27	pheromone	pheromone	oil	no response	no response	no response	no response	lanierone	oil	lanierone	no response	lanierone	pheromone+lanierone	pheromone+lanierone	no response	no response	pheromone	pheromone+lanierone
28	oil	pheromone	oil	oil	lanierone	lanierone	oil	lanierone	lanierone	oil	no response	oil	pheromone+lanierone	pheromone	pheromone+lanierone	pheromone+lanierone	no response	no response
29	pheromone	pheromone	oil	no response	lanierone	lanierone	lanierone	lanierone	lanierone	lanierone	no response	oil	pheromone+lanierone	pheromone+lanierone	no response	no response	no response	pheromone+lanierone
30	oil	pheromone	oil	verbenone	lanierone	lanierone	no response	no response	oil	lanierone	no response	lanierone	no response	no response	pheromone	pheromone	no response	no response
31	pheromone	pheromone	oil	oil	no response	no response	oil	no response	oil	no response	oil	no response	no response	pheromone	no response	pheromone+lanierone	no response	no response
32	oil	oil	oil	oil	lanierone	lanierone	oil	lanierone	no response	oil	lanierone	lanierone	no response	pheromone+lanierone	pheromone	no response	no response	pheromone+lanierone
33	no response	pheromone	no response	oil	lanierone	lanierone	oil	no response	lanierone	lanierone	oil	oil	no response	pheromone	no response	pheromone+lanierone	pheromone+lanierone	pheromone
34	pheromone	pheromone	no response	oil	oil	oil	lanierone	lanierone	no response	lanierone	lanierone	oil	no response	pheromone+lanierone	no response	pheromone+lanierone	pheromone	no response
35	no response	pheromone	no response	oil	no response	no response	lanierone	lanierone	lanierone	lanierone	oil	lanierone	pheromone	no response	pheromone+lanierone	pheromone+lanierone	no response	pheromone+lanierone
36	oil	no response	oil	oil	lanierone	lanierone	lanierone	oil	lanierone	oil	lanierone	oil	no response	pheromone+lanierone	no response	pheromone	pheromone+lanierone	no response
37	oil	no response	no response	no response	no response	no response	oil	no response	lanierone	lanierone	lanierone	no response	pheromone+lanierone	no response	pheromone	no response	no response	no response
38	pheromone	pheromone	no response	no response	oil	oil	no response	lanierone	no response	no response	lanierone	no response	no response	no response	pheromone+lanierone	pheromone	pheromone	no response
39	oil	pheromone	oil	oil	oil	oil	no response	lanierone	lanierone	oil	lanierone	lanierone	pheromone+lanierone	no response	pheromone	pheromone+lanierone	no response	no response
40	no response	no response	oil	oil	no response	no response	lanierone	oil	lanierone	no response	oil	lanierone	pheromone	no response	pheromone+lanierone	no response	no response	no response

## Sheet: Petri dish arena experiments
Additional file 2, Supplementary Data	Data from two-choice Petri dish bioassays .
Ph = aggregation pheromone
Lan = lanierone
M = male
F = female		Oil vs lanierone
	Result figure 4D-E
		Plate no.	No. trapped beetles				Plate no.	No. trapped beetles				Plate no.	No. trapped beetles				Plate no.	No. trapped beetles
			oil	Lan-10-2				oil	Lan-10-3	no response			oil	Lan-10-4	no response			nothing	SBA	No choice
			4h	4h				4h	4h	4h			4h	4h	4h			4h	4h
		M_1	2	2	0		M_1	0	1	3		M_1	1	1	2		M_1	1	0	3
		M_2	1	0	3		M_2	0	0	4		M_2	2	1	1		M_2	0	2	2
		M_3	1	3	0		M_3	0	3	1		M_3	1	1	2		M_3	1	0	3
		M_4	1	2	1		M_4	0	1	3		M_4	2	0	2		M_4	2	0	2
		M_5	0	2	2		M_5	2	1	1		M_5	1	3	0		M_5	0	2	2
		M_6	3	1	0		M_6	1	0	3		M_6	0	1	3		M_6	1	0	3
		M_7	3	0	1		M_7	1	0	3		M_7	2	1	1		M_7	0	2	2
		M_8	2	2	0		M_8	0	1	3		M_8	1	0	3		M_8	0	1	3
		M_9	0	4	0		M_9	1	3	0		M_9	2	0	2		M_9	0	0	4
		M_10	1	2	1		M_10	1	1	2		M_10	3	1	0		M_10	0	1	3
		Total	14	18	8		Total	6	11	23		Total	15	9	16		Total	5	8	27
		F_1	1	3	0		F_1	2	1	1		F_1	0	2	2		F_1	0	3	1
		F_2	0	3	1		F_2	0	4	0		F_2	1	0	4		F_2	1	3	0
		F_3	3	1	0		F_3	0	2	2		F_3	2	3	1		F_3	0	1	3
		F_4	1	3	0		F_4	2	1	1		F_4	0	1	3		F_4	0	0	4
		F_5	2	2	0		F_5	0	4	0		F_5	1	4	0		F_5	0	3	1
		F_6	2	1	1		F_6	1	0	3		F_6	3	1	1		F_6	0	2	2
		F_7	0	4	0		F_7	1	0	3		F_7	0	0	4		F_7	0	1	3
		F_8	2	2	0		F_8	1	0	3		F_8	1	1	2		F_8	0	2	2
		F_9	2	2	0		F_9	1	0	3		F_9	1	2	1		F_9	2	1	1
		F_10	1	3	0		F_10	0	3	1		F_10	1	1	3		F_10	0	2	2
		Total	14	24			Total	8	15	17		Total	10	15	21		Total	3	18	19
				Pheromone vs pheromone + lanierone
	Result figure 4F
		Plate no	No. trapped beetles				Plate no	No. trapped beetles				Plate no	No. trapped beetles				Plate no	No. trapped beetles
			Ph 10-1	Ph+Lan-10-2	no response			Ph 10-1	Ph+Lan-10-3	no response			Ph 10-1	Ph+Lan-10-4	no response			Ph 10-1	Ph+La-10-5	no response
			4h	4h	4h			4h	4h	4h			4h	4h	4h			4h	4h	4h
		M_1	3	0	1		M_1	0	2	2		M_1	4	0	0		M_1	0	3	1
		M_2	0	2	2		M_2	2	2	0		M_2	1	2	1		M_2	0	2	2
		M_3	1	3	0		M_3	0	4	0		M_3	2	1	1		M_3	1	1	2
		M_4	3	0	1		M_4	2	2	0		M_4	2	1	1		M_4	3	1	0
		M_5	1	3	0		M_5	3	1	0		M_5	2	2	0		M_5	1	3	0
		M_6	2	0	2		M_6	1	1	2		M_6	2	1	1		M_6	3	0	1
		M_7	0	1	2		M_7	1	3	0		M_7	2	2	0		M_7	1	2	1
		M_8	2	2	0		M_8	1	3	0		M_8	3	0	1		M_8	3	0	1
		M_9	0	4	0		M_9	2	1	1		M_9	2	0	2		M_9	3	0	1
		M_10	0	4	0		M_10	1	2	1		M_10	3	1	0		M_10	1	1	2
		Total	12	19	8		Total	13	21	6		Total	23	10	7		Total	16	13	11
		F_1	0	3	1		F_1	1	0	3		F_1	3	1	0		F_1	0	3	1
		F_2	1	2	1		F_2	1	2	1		F_2	2	2	0		F_2	2	2	0
		F_3	3	1	0		F_3	0	0	4		F_3	4	0	0		F_3	1	3	0
		F_4	1	2	1		F_4	0	4	0		F_4	2	2	0		F_4			0
		F_5	2	2	0		F_5	0	4	0		F_5	1	3	0		F_5	0	4	0
		F_6	1	2	1		F_6	2	2	0		F_6	2	1	1		F_6	1	2	1
		F_7	0	2	2		F_7	1	0	3		F_7	1	3	0		F_7	1	0	3
		F_8	0	3	1		F_8	1	3	0		F_8	2	0	2		F_8	2	1	1
		F_9	1	0	3		F_9	3	0	1		F_9	1	3	0		F_9	2	1	1
		F_10	4	0	0		F_10	1	0	3		F_10	3	1	0		F_10	4	0	0
		Total	13	17	10		Total	10	15	15		Total	21	16	3		Total	13	16	7

## Sheet: Field experiment
Additional file 2, Supplementary Data. Male and female trap catches in the field trapping experiment.
Ph = pheromone		Result figure 5	Male trap catch
Lan = lanierone				Replicate
			Treatment	1	2	3	4	5	6	7	8	9	10	11	12	13	14
			Blank	1	1	0	0	0	0	1	0	0	0	0	0	0	2
			Pheromone	42	29	56	52	22	17	17	48	42	44	24	18	110	149
			Ph + Lan 1 mg	34	39	52	34	40	30	20	35	12	31	36	41	74	61
			Ph + Lan 10 mg	17	23	46	11	35	20	32	49	19	11	14	18	56	53
			Ph + Lan 100 mg	26	13	13	5	15	6	10	13	20	13	4	5	25	72
			Female trap catch
				Replicate
			Treatment	1	2	3	4	5	6	7	8	9	10	11	12	13	14
			Blank	0	0	0	1	0	0	0	0	1	0	1	3	0	1
			Pheromone	28	46	53	59	7	11	12	37	29	31	13	28	110	99
			Ph + Lan 1 mg	29	51	47	42	38	24	21	38	9	27	17	49	79	79
			Ph + Lan 10 mg	13	37	42	13	28	10	21	49	20	10	11	22	63	76
			Ph + Lan 100 mg	25	21	26	13	19	11	13	28	18	19	6	8	37	77
